# Supplementary material for: Assessing two methods for estimating excess mortality of chronic diseases from aggregated data
Source: BMC Res Notes. 2020 Apr 10;13:216. doi: 10.1186/s13104-020-05046-w (PMC7161167; doi:10.1186/s13104-020-05046-w)
Supplement: Supplementary file 1 — Additional file 1. Script (plain text file, accessible via any text editor, e.g., Notepad, GNU Emacs etc.) for the example about type 2 diabetes, intended to use with the statistical software R (The R Foundation of Statistical Software). [file 13104_2020_5046_MOESM1_ESM.r]

################################################################################
#                                                                              #
#  Supplement to Brinks et al (2019): Assessing two methods for estimating     #
#         excess mortality of chronic diseases from aggregated data            #
#                                                                              #
#               Script for use with the statistical software R                 #
#                                                                              #
################################################################################

rm(list=ls(all=TRUE))

######################
#
###   Input data   ###
#
######################

# Source for prevalence and incidence data: 
# Goffrier et al. (2017) DOI: 10.20364/VA-17.03

## Prevalence of type 2 diabetes in German men (Table 3 of Appendix)
# Year 2009
p.2009  <- 1e-2*c( 0.12,  0.19,  0.32,  0.64,  1.45,  2.75,  5.14,  9.12, 
                  14.48, 20.13, 23.27, 26.95, 29.09, 27.51, 25.41, 20.60)
# Year 2015
p.2015  <- 1e-2*c( 0.15,  0.22,  0.36,  0.73,  1.64,  3.41,  5.82,  9.51,
                  14.79, 21.32, 27.76, 30.38, 32.92, 34.42, 31.32, 25.23)

# last age-group of prevalence data is 90+ => life expectancy at 90 is 93.7
ages.p  <- c(17.5+5*(0:14), 93.7) 


## Incidence of type 2 diabetes in German men 2012 (Table 5)
inc     <- 1e-2*c(0.02, 0.18, 1.26, 2.52, 2.20)

# last age-group of incidence data is 80+ => life expectancy at 80 is 87.7
ages.i  <-  c(15, 30, 50, 70, 87.7)


## General mortality
# Period life table 2012 from Genesis database of the 
# Federal Statistical Office of Germany (DESTATIS)
log.gm  <- c(-9.373994013, -7.705374481, -7.483066092, 
             -6.871307638, -3.927072085, -1.027305955)
ages.gm <- c(10, 18, 28, 38, 68, 98)


#######################
#
###  aux functions  ###
#
#######################

logit <- function(x){
   return(log(x/(1-x)))
}

inv.logit <- function(x){
   return(exp(x)/(1+exp(x)))
}

get_p <- function(t_, a_){
  return(inv.logit(predict.lm(logit.p, newdata = data.frame(t = rep(t_, length(a_)), a = a_))))
}

get_dp <- function(t_, a_){
   eps <- 1e-5
   yph <- get_p(t_ + 0.5*eps, a_ + 0.5*eps)
   yy  <- get_p(t_ - 0.5*eps, a_ - 0.5*eps)
   return((yph-yy)/eps)
}

get_i <- function(a_){
  return(exp(predict.lm(log.i, newdata = data.frame(a = a_))))
}

#######################
#
##  Processing data  ##
#
#######################

t       <- rep(c(9, 15), each = length(ages.p)) # in years since 2000
a       <- rep(ages.p, 2)

# prevalence and derivative in 2012
pmat.m  <- cbind(p.2009, p.2015)
vlp     <- as.numeric(logit(pmat.m))
logit.p <- lm(vlp ~ I(t) * (I(a^3) + I(a^2) + a))
dp_     <- get_dp(12, ages.p)
pp_     <- get_p (12, ages.p)

if(FALSE){ # model checks
  matplot(ages.p, p.2009, col="blue", type = "p", pch = 1)
  matplot(ages.p, get_p(9, ages.p), type = "p", pch = 1, add = TRUE)

  matplot(ages.p, p.2015, col="blue", type = "p", pch = 1)
  matplot(ages.p, get_p(15, ages.p), type = "p", pch = 1, add = TRUE)
}


# incidence in 2012
a       <- ages.i
log.i   <- lm(log(inc) ~ I(a^2) + a)
ii_     <- get_i(ages.p)

# general mortality in 2012
gm_     <- exp(approx(ages.gm, log.gm, xout = ages.p, rule = 2)$y)

# Equations (2a) and (2b) from the main text
dm0     <- ii_/pp_ - dp_/(pp_*(1-pp_))
mr0     <- 1 + 1/pp_ * (ii_ * (1-pp_) - dp_)/((gm_ - ii_) * (1-pp_) + dp_)


#######################
#
##  Look at results  ##
#
#######################


#png("fig/DmOverM.png", width=1000, height=800, pointsize=10, res=200)
matplot(ages.p, dm0/gm_, type = "p", pch = 1, las = 1, log = "y", xlab = "Ages (years)", 
  ylab = expression(paste(Delta, "m/m", sep="")))
#dev.off()

cbind(ages.p, mr0)
cbind(ages.p, dm0)
